# Supplementary material for: Insights into the Relationship between the Microstructure and the Catalytic Behavior of Fe2(MoO4)3 during the Ethanolysis of Naomaohu Coal
Source: Molecules. 2023 Sep 13;28(18):6595. doi: 10.3390/molecules28186595 (PMC10535724; doi:10.3390/molecules28186595)
Supplement: Supplementary file 1 [file molecules-28-06595-s001.zip]

Archive with 1 entries (1 files):
- molecules-2482324-supplementary.pdf
